# Supplementary material for: Trends in Infectious Keratitis in Taiwan: An Update on Predisposing Factors, Microbiological and Antibiotic Susceptibility Patterns
Source: Diagnostics (Basel). 2022 Aug 29;12(9):2095. doi: 10.3390/diagnostics12092095 (PMC9497811; doi:10.3390/diagnostics12092095)
Supplement: Supplementary file 1 [file diagnostics-12-02095-s001.zip]

Archive with 1 entries (1 files):
- diagnostics-1821417-supplementary.pdf
